# Supplementary material for: Prognostic Role of Endocan and Platelet-Derived Growth Factor Isoforms in Metastatic Colorectal Cancer
Source: Int J Mol Sci. 2026 Mar 12;27(6):2600. doi: 10.3390/ijms27062600 (PMC13026901; doi:10.3390/ijms27062600)
Supplement: Supplementary file 1 [file ijms-27-02600-s001.zip]

Archive with 1 entries (1 files):
- ijms-4162777-supplementary Tables.pdf
